# Supplementary material for: Magnetorheological Elastomer-Based Self-Powered Triboelectric Nanosensor for Monitoring Magnetic Field
Source: Nanomaterials (Basel). 2021 Oct 23;11(11):2815. doi: 10.3390/nano11112815 (PMC8623981; doi:10.3390/nano11112815)
Supplement: Supplementary file 1 [file nanomaterials-11-02815-s001.zip]

Archive with 1 entries (1 files):
- nanomaterials-1411613-supplementary.pdf
